# Supplementary material for: Degradation of the Surface of Synthetic Layered Composites Due to Accelerated Ageing
Source: Materials (Basel). 2025 Jul 16;18(14):3342. doi: 10.3390/ma18143342 (PMC12299265; doi:10.3390/ma18143342)
Supplement: Supplementary file 1 [file materials-18-03342-s001.zip]

Archive with 1 entries (1 files):
- materials-3702671-supplementary.pdf
